# Supplementary material for: Modulation of Antioxidant Capacity, Nutritional Composition, Probiotic Viability After Digestion and Sensory Attributes of Plant-Based Beverages Through Lactic Acid Fermentation
Source: Foods. 2025 Apr 22;14(9):1447. doi: 10.3390/foods14091447 (PMC12071967; doi:10.3390/foods14091447)
Supplement: Supplementary file 1 [file foods-14-01447-s001.zip]

Archive with 1 entries (1 files):
- foods-3574860-supplementary.pdf
